# Supplementary material for: Therapeutic Potential of Salvia rosmarinus: Seasonal and Geographical Variation in Phytochemical Composition, Bioactivity, and Synergistic Effects of Rosmarinic Acid with 5-FU
Source: Plants (Basel). 2025 Dec 19;15(1):1. doi: 10.3390/plants15010001 (PMC12787868; doi:10.3390/plants15010001)
Supplement: Supplementary file 1 [file plants-15-00001-s001.zip]

Archive with 7 entries (7 files):
- Figure S1.tif
- Figure S2.jpg
- Figure S3.tif
- Table S1.xlsx
- Table S2.xlsx
- Table S3.pdf
- Table S4.pdf
