# Supplementary material for: Therapeutic Potential of Salvia rosmarinus: Seasonal and Geographical Variation in Phytochemical Composition, Bioactivity, and Synergistic Effects of Rosmarinic Acid with 5-FU
Source: Plants (Basel). 2025 Dec 19;15(1):1. doi: 10.3390/plants15010001 (PMC12787868; doi:10.3390/plants15010001)
Supplement: Supplementary file 1 [file plants-15-00001-s001.zip › Table S1.xlsx]

## Sheet: GC-MS
	Component RT	Compound Name	Formula	L1N			L1M			L1J			L2N			L2M			L2J			L3N			L3M			L3J
				methanolic	ethanolic	aqueous	methanolic	ethanolic	aqueous	methanolic	ethanolic	aqueous	methanolic	ethanolic	aqueous	methanolic	ethanolic	aqueous	methanolic	ethanolic	aqueous	methanolic	ethanolic	aqueous	methanolic	ethanolic	aqueous	methanolic	ethanolic	aqueous
Monoterpene hydrocarbons
1	7.13046	a-Phellandrene	C10H16	0	0	0	0	0	0	0	2765.79	0	0	9450.27	1876.6	0	9011.4	1099.15	0	8646.82	868.768	0	3447.55	0	0	3283.88	0	0	2676.28	0
2	7.32532	1,3,8-p-Menthatriene	C10H14	0	0	0	0	0	0	0	0	0	0	2568.44	370.657	0	0	0	0	0	0	0	4802.55	0	0	4528.22	0	0	0	0
3	7.38096	β-Terpinen	C10H16	0	0	0	0	0	0	4337.01	3012.3	0	0	14918.9	3043.75	0	13168.5	1566.48	0	13078.8	1025.33	0	4650.33	0	0	5352.57	0	0	3324.17	0
4	7.64345	b-Phellandrene	C10H16	0	0	0	0	0	0	0	1839.39	0	0	0	0	0	1079.5	0	7152.09	1675.6	0	0	2934.79	0	0	2496.49	0	0	1824.1	0
Oxygenated monoterpenoides
5	7.40886	1,8-Cineole	C10H18O	2586.64	0	0	4392.6	0	0	0	0	0	0	0	0	0	0	0	2271.64	0	0	11045.3	13898.5	0	0	0	0	0	7641.49	0
6	8.44456	Camphor	C10H16O	12045.6	1888.45	0	17980.3	2103.9	0	11921.8	0	0	0	4027.49	0	4370.07	8748.96	0	17468.7	5746.81	0	64511	175291	13060.3	8533.48	47785.4	4589.57	11761.5	68657.2	7704
7	8.60739	Borneol	C10H18O	27912.1	16304.8	0	37935.9	0	0	24723.6	12234.7	0	0	23666.3	0	8677.28	38439.7	0	33377.1	24336.8	0	211413	554984	40867.9	47384.3	325855	29396.7	38427.2	194791	20101.6
8	8.68528	Terpinen-4-ol	C10H18O	0	0	0	1255.77	0	0	0	0	0	0	0	0	0	1061.91	4766.74	1051.77	0	0	5878.87	12414.9	683.934	0	5406.63	0	947.315	4808.7	0
9	8.78105	a-Terpineol	C10H18O	6706.36	2043.64	0	0	1836.54	0	6512.59	4927.23	0	0	3796.26	0	0	7908.03	6835.03	148269	5498.02	0	21322.6	52924.1	0	4013.31	32902.3	2981.73	0	21167.4	2774.74
10	8.96039	Verbenone	C10H14O	38674.4	7579.6	0	51227.4	6341.15	0	67374.8	16233.8	2150.51	0	23445.3	3333.53	12682.2	35481.8	3252.96	53314.9	34793.1	0	67319.9	114608	0	8170.57	59931.4	5326.96	16524.8	60190.2	6116.17
11	9.5615	Thymol	C10H14O	2105.11	0	0	0	1779.34	0	0	0	0	0	0	0	0	7156.26	0	0	4109.24	0	8643.64	14865.1	1513.33	0	0	0	0	0	0
Sesquiterpene hydrocarbons
12	10.9781	α-Amorphene	C15H24	0	0	0	0	0	0	0	0	0	0	0	0	0	0	0	0	0	0	0	0	0	0	6514.84	0	0	3284.05	0
13	11.1185	δ-Cadinene	C15H24	0	0	0	0	0	0	0	0	0	0	0	0	0	0	0	0	0	0	0	24526.3	0	0	15425.1	0	0	9048.62	0
14	11.2721	a-Calacorene	C15H20	0	0	0	0	0	0	0	0	0	0	0	0	0	0	0	0	0	0	0	8992.94	0	0	7373.44	0	0	0	0
15	12.0588	Azulene, 1,4-dimethyl-7-(1-methylethyl)-	C15H18	0	0	0	0	0	0	0	0	0	0	0	0	0	0	0	0	0	0	0	0	0	0	5810.03	0	0	1711.33	0
Oxygenated sesquiterpenoids
16	11.9614	Caryophyllene oxide	C15H24O	0	1753.49	0	7809.46	0	0	0	0	0	0	1698.19	0	0	0	0	0	0	0	5458.47	10900.5	0	2168.35	11117.2	1155.34	2692.8	0	0
17	12.0332	a-Santalol	C15H24O	0	0	0	2708.47	0	0	0	0	0	0	0	0	0	0	0	0	0	0	0	6550.97	0	0	7757.99	0	0	0	0
18	12.8396	Caryophyllenyl alcohol	C15H26O	1189.33	0	0	0	0	0	0	0	0	0	0	0	2271.71	0	0	0	0	0	0	0	0	0	0	0	0	0	0
Diterpene hydrocarbons
19	13.4158	Abietadiene	C20H32	0	0	0	0	0	0	0	0	0	0	3343.58	0	0	0	0	0	2080.48	0	0	14830.9	0	0	12230.9	1584.7	0	0	0
20	14.0962	Abitatriene	C20H30	0	3242.87	0	0	1473.97	0	0	6006.93	0	0	3039.33	0	0	3098.61	0	0	1611.1	0	0	24480.1	0	0	22819.2	2089.89	0	12029.6	0
Oxygenated diterpenoides
21	13.8596	Epi-13-Manool	C20H34O	0	0	0	0	0	0	0	0	0	0	0	0	0	0	0	0	0	0	0	2749.77	0	0	2563.54	0	0	1692.23	0
22	15.2933	Ferruginol	C20H30O	0	28574.5	0	44916.3	27321.8	0	0	80579.5	0	0	47129.3	0	0	54512.2	0	0	41006.3	0	0	187783	0	0	197879	0	29412.9	129980	0
23	15.5647	Carnosol	C20H26O4	108402	62132.8	27343.7	295877	56440	35607.6	316244	358455	0	66111.4	0	4363.86	89750.1	351164	0	329617	0	39861.2	0	0	89942.5	0	0	13934.6	0	0	91747.5
24	15.9631	(-)-20-Deoxocarnosol	C20H28O3	0	0	4773	0	0	12114.5	0	0	23747.2	0	0	23806.5	0	0	14337.9	0	0	18866.4	0	0	81952.5	0	0	80818.2	0	0	0
25	16.1178	Pisiferal	C20H28O2	0	19031.4	0	282930	22719.7	0	0	360650	3727.77	0	15767.7	1659.44	0	27653.4	0	36710.1	72744.8	0	42432.6	427965	0	0	382738	0	8432.27	66291.3	0
26	16.1207	Pisiferol	C20H30O2	15698.7	0	1403	48539.6	0	0	0	0	0	0	0	0	2610.36	0	0	0	72744.8	0	0	0	2217.96	4873.24	0	7982.27	0	0	0
Triteprene hydrocarbons
27	15.7068	b-Amyrin	C30H50O	0	0	101262	0	0	0	0	0	145426	0	0	131486	0	0	70336.6	0	0	0	0	0	0	0	0	0	0	0	0
28	15.7117	a-Amyrin	C30H50O	0	0	101215	0	0	45221	0	0	0	0	0	0	0	0	0	0	0	50164	0	0	0	0	0	0	0	0	0
