# Supplementary material for: Therapeutic Potential of Salvia rosmarinus: Seasonal and Geographical Variation in Phytochemical Composition, Bioactivity, and Synergistic Effects of Rosmarinic Acid with 5-FU
Source: Plants (Basel). 2025 Dec 19;15(1):1. doi: 10.3390/plants15010001 (PMC12787868; doi:10.3390/plants15010001)
Supplement: Supplementary file 1 [file plants-15-00001-s001.zip › Table S2.xlsx]

## Sheet: Sheet1
	L1N			L1M			L1J			L2N			L2M			L2J			L3N			L3M			L3J
	methanolic	ethanolic	aqueous	methanolic	ethanolic	aqueous	methanolic	ethanolic	aqueous	methanolic	ethanolic	aqueous	methanolic	ethanolic	aqueous	methanolic	ethanolic	aqueous	methanolic	ethanolic	aqueous	methanolic	ethanolic	aqueous	methanolic	ethanolic	aqueous
Galloyl hexoside	352318	556276	274678	3433761	67925	3383387	94691	1964475	1331885	48785	466687	1294721	3142182	2198153	399436	37949	256477	1885583	1888479	1594168	418772	4727296	262543	29724	9846951	4943488	2297334
Vanilloyl hexoside	5479177	7759136	3589942	18324	49699	1772464	17268313	772664	62217	5485454	323539	488362	752246	4415633	5779845	184469	2217529	8712855	1665849	136253	2327257	3647162	144641	1811949	8214272	4756252	288529
Dihydroxybenzoyl hexoside	7738871	122497	653294	6381182	1672521	615219	1872448	1265925	9111499	2379895	14423414	21747263	1917197	1156456	14129611	2553244	24422142	88123	784714	486838	11384299	1247444	549247	9568696	34339131	1892679	1482895
Hydroxybenzoyl hexoside	0	0	0	0	0	0	143486	0	36334	7468856	4767276	459566	0	0	0	13484	2118855	82493	0	0	0	0	5361135	0	6314271	134556	754768
Dihydroxybenzoic acid	451227	34986	183618	1166676	295379	26188	9146934	4741595	21228	2548419	1727332	158186	14493649	9538567	783729	69513	975313	3498986	6797682	3329623	46265	2512253	1784686	1366895	334848	3175571	268256
Hydroxybenzoic acid isomer 1	326828	22951465	1594689	1983537	2762523	17146	243133	9383678	11373484	9442835	316384	5461963	12381695	4649818	26217376	45489	171676	657223	31856592	3726347	33176594	1727594	8986163	2235558	4455219	24324828	2897178
Hydroxybenzoic acid isomer 2	0	39284	43439	0	1693872	0	0	0	941556	6262963	4115494	6231529	0	0	0	1493943	0	0	319246	281454	5497119	0	0	0	0	1444693	3656583
Galloyl-hydroxybenzoyl hexoside	49295859	48911794	1585827	327382	4473859	1826533	85459	23486229	189579	4253985	31741638	19984	3672741	2311515	26275282	35819592	18758	1241638	873228	68761578	6356859	6448831	41257893	127519	148531757	91526819	2699762
Caffeic acid	774846	0	184774	778227	0	16364495	261558	3625972	1434556	0	0	0	0	4179182	6934933	0	0	77426	5682883	0	0	57793	4932928	5292582	0	199586	2129154
Aesculetin	271395	0	272422	3123345	356365	2735637	4793273	1951972	273378	51834844	42275649	261291	179487	14828729	11848622	1328327	6794772	936436	1163749	11574298	11745115	1691366	153679	882854	16816518	1184741	477482
p-Coumaroyl hexoside	5489212	6395891	3292339	17795989	37125973	1599256	114382691	79855158	66187547	68422726	46222162	668231	4956621	28371791	45868525	149854525	128818791	4595433	3348238	2897514	35334812	36792485	2246372	2694688	9752939	579775	42665751
p-Coumaric acid	124414	1355357	8221344	4537255	182589	423592	37357222	2498265	2216565	23558168	149726	21644456	1572379	8494915	12679663	47489773	44816219	1523373	8233687	87718	1231237	838585	4674	4472861	3234237	16554836	1354538
4-Caffeoylquinic acid	14578447	224245952	34998678	5651382	117334595	1561249	8891864	1689195	626661	2156436	18827761	126532	115353535	932592	49712678	33929396	11639714	1461766	576545	4412212	424472	146833783	8283366	4595119	3527326	18181429	684818
4-p-Coumaroylquinic acid	9679577	1827652	381882	2159945	652723	17169	0	49154	0	331196	37873	487116	277	1321381	0	18323	0	0	3668233	244127	3426232	816262	422997	4381983	0	1159795	17246
Caffeoylshikimic acid	1736466	296169	74572	0	0	144897	0	43822	26223	0	0	0	0	0	0	92983	0	0	68528	43234	539626	512649	253588	216582	586913	312	81483
Feruloyl hexoside	1538272	34698988	963923	927669	26496611	736957	0	1248352	1359622	45266	2642963	398378	7499633	3139573	4851652	2697538	0	677346	3764439	2591713	4468716	22685347	1189668	117698	488126	2438185	1787122
Sinapoyl hexoside	5423521	77886341	1629782	4122465	112649149	17755946	12266186	8366431	1433632	28741617	156841	2761	57229678	33288561	23255978	4559593	17369467	6361615	12429622	168615	161569	8539157	3681567	23334925	28854836	14777278	1179326
Prolithospermic acid	0	0	35223645	829866	1611578	48541949	314195	0	8823436	0	0	13338172	3736422	11633	3322589	634192	0	364842	73766	74156	368977	0	71914	88577882	1789225	92927	43457372
4-Feruloylquinic acid	251993	387835	4871	495417	52164	22842	762197	84777	626656	162362	0	59344	48891	44334	0	141829	89499	255312	3113984	22146	472841	6897553	3195231	4155197	1766876	112625	0
Lithospermic acid	2945171	24943283	29263927	1427933	33463388	13884786	5536281	11658583	26183477	6883769	9645144	21931622	0	183932	29124765	2498217	0	568854	17819489	997163	57594994	2536379	5197121	9182941	369696	134619	1441959
Salviaflaside	3535785	0	162221	1732333	9761372	14239428	2737836	111248	783775	6752351	242516744	122872267	441269	246185934	147547597	22123612	12182984	147154	141481	93264	13869814	129278172	267289	135567	2576792	212272	519711
Ferulic acid	2348723	156292	149756	1215995	0	195951	1385341	1712646	2327322	1158363	9323	244381	0	1496656	1743255	34848	1171	44149	338663	321829	0	0	0	0	0	0	0
Yunnaneic acid D	99477446	13364351	43674619	57479651	168146712	325699	2456842	4586648	427636	6253471	23368868	39618364	696228	22329646	5576449	1437186	2431712	9626295	45594856	3369298	639461	7959522	24863238	2267568	6795635	3485947	2129244
Yunnaneic acid F	94562438	13328897	3919687	56488276	12527726	3189561	48191966	6176826	5256534	19618468	936423	118972792	1497479	66653845	81195898	25119449	5151674	7849819	152774147	122682411	16438118	12392876	54146393	39258239	2227665	88159371	3993311
Salvianolic acid B	7189839	113359634	2533313	43179453	1158683	1853445	6782685	38434896	25272288	16235857	9818111	8771258	12673436	7882154	6162179	11646998	7127577	173185	3772269	31397931	5474834	45181167	17385718	11587525	66669515	2863919	1258139
Rosmarinic acid	2996516291	41298247	761235148	195256778	317132991	526577685	81874675	57264978	335353362	756227263	626616978	4946386	2181119677	1134967352	111883471	14212555	1381969	21712389	827786937	728755879	89854883	2148524279	82859189	5233315	2445894914	1148764588	353273181
Sagerinic acid	1988922611	252393927	57384578	1576198512	42126867	54494321	596382668	42318657	1861776	7195417	3725938	163242492	266832523	158261272	119298399	9677513	7718253	8121327	96959882	75117346	725564713	3426263269	1286527372	42139667	3314414	1571871754	345864978
Salvianolic acid	379463	363327	224817	186317	4971818	1767348	392271	324327	39563	2139332	218759	2256485	0	198228	3533518	94277	524569	1114185	0	15357	5875757	17947	821164	0	191541	0	843166
Methyl caffeate	62913493	117494	574247	58819925	394634	759154	32394158	1838985	5383935	4958471	3488549	3879884	7816832	967214	4928385	37543212	237985	2232628	5685252	66663	53461919	9839513	0	6281957	75762763	4296574	61523281
Di-dihydrocaffeoylquinic acid	618876	984513	374824	538499	15253	441672	19697	29231	11938	0	229943	3155	545133	3445634	1748782	443736	31716	56532	28898	238416	152915	0	29171	272429	395757	283677	184654
Caffeoyl-dihydrocaffeoylquinic acid	764839	11425439	17484	3771512	181676	123896	72312	528195	446	2147264	159339	1513249	257554	13844	1512685	1825526	111295	23153	3343	25682	237576	1291966	3876429	384183	9959	4957963	15733
Methyl rosmarinate	27343117	4291589	9993238	38844867	98849437	13716295	7185322	792424	45193	23532121	12739483	6942311	64686276	3816213	27327546	16426464	8991559	175241	1741498	14882674	1293984	41857734	18338784	5656849	5125468	26868353	656228
Methyl lithospermate	234727	2446764	493773	156627	38168	69476	221199	1226439	117862	4935367	688718	61632	185513	872552	945217	43612	176393	336581	3568	62345	2418571	18644	1152997	24862	5953268	841227	0
Ethyl caffeate	16655	168512397	1595232	0	227264897	11292811	326263	31118284	7194316	581914	35443646	257633	2936993	836311	295892399	1388348	4738829	1434994	11427	535126	96833764	314938	118551	21552965	1432456	5799454	9929113
Orthosiphoic acid A	128497	1163955	413775	0	0	11743	0	0	0	1586355	149113	0	0	179557	0	51596	0	0	1281155	2794224	0	17154	55633	955791	1448718	0	662968
Nepetoidin B	23692796	61778986	7272232	256519926	847382864	8179412	47885599	8449	291797	7573386	9987313	526767	234753689	215736799	67778379	1873156	9999382	1415421	8484699	12464475	4679925	23878981	243741418	94845854	1842215	12298828	417575
Salvianolic acid C	13932465	16188984	0	74122	0	4369341	7689384	4939747	123398	711718	175579	852657	0	123118	0	11385468	381655	0	242615	16383212	123449	1854761	4674139	22456653	1614348	945459	8998
Methyl-salvianolic acid C	126448	0	0	933494	0	0	0	0	0	263721	0	0	477781	0	0	0	0	0	1943759	0	0	0	0	626521	136528	0	1592878
Naringenin 6,8-di-C-hexoside	247646	2924668	1361	95997	3562174	783668	154358	221111	0	5517	414792	48489	89896	587583	2676472	488942	1885876	12595	1249792	3571857	376845	387593	1677581	166646	4425727	154755	27544
Quercetin 3-O-(6"-rhamnosyl)-hexoside (Rutin)	4218	7213134	252681	188221	687345	138727	717993	486247	2134557	0	117622	0	27592	1389131	126187	1726566	244772	0	1522454	161397	1554332	2277177	946673	716457	3516483	1445149	386569
Quercetin 3-O-hexoside (Hyperoside)	11375639	1889371	2251934	3116774	111315	7585	2683724	221545	8155549	1677515	1983782	5848181	1495	917685	5467917	637173	3283242	2713494	19162767	17213821	1426355	29352899	9336798	483371	58155185	1959446	3477138
Luteolin 3'-O-hexoside-7-O-hexuronide	0	3299895	0	184288	6659522	7496	238824	0	587193	547878	3682951	5131683	974135	596155	576412	1937413	2864561	83377	2146824	2158566	3737467	898914	2494659	475254	4639787	1559785	127498
Luteolin 7-O-(6"-rhamnosyl)-hexoside	6619488	1269927	3273493	2212579	9781854	27852	3938573	7187685	598555	3847662	2257639	2225153	5391843	2769543	3525355	2151868	631631	1327228	4256763	3818247	4611676	7778221	3261588	484595	15895566	61575	335194
Nepetin 7-O-(6"-rhamnosyl)-hexoside	13737492	31985	1238143	0	2462163	713266	294217	13567398	9989143	0	257777	427747	61998	286543	381799	2998733	563492	18796	318599	2846153	4448581	4965653	1868391	3251597	697412	284257	1951216
Kaempferol 3-O-hexoside (Astragalin)	1382568	2928345	269495	1874354	125168	879647	165316	9234796	4658375	2224734	1178628	945177	187537	8522949	458535	3391963	19579156	281812	6457239	6254295	44233	198675	566149	5417542	2195265	7741598	2173931
Nepetin 7-O-hexoside (Nepitrin)	151665398	273825614	831352	67323998	284511211	6588736	2599773	154152254	1239158	366514615	19547536	216153365	295635496	13862	138691142	436316926	41732797	943518	132272874	125689546	163255931	224934227	75735558	11884978	387165385	165815882	9345
Quercetin 3-O-(6"-caffeoyl)-hexoside	12288586	2198231	3264438	441428	16221587	1823642	915966	1134371	5493417	235742	127659	1561868	26989	149833	2895349	29438867	2735638	593714	3633667	3557153	1315958	83467	249824	23728	94999	3582232	2995
Eriodictyol 7-O-(6"-rhamnosyl)-hexoside (Eriocitrin)	11226	2192126	199425	0	781593	421495	0	0	0	275642	13994	733713	63658	36543	487654	292144	0	0	156927	1974437	47298	567115	0	785	917123	151959	49147
Nepetin 7-O-hexuronide	2547562	624493	1159392	141457	5183328	867537	2431239	1641539	1937915	52743	349429	549296	398744	28588	2536412	6528144	366842	137476	14194	172	1939349	2641692	474794	753671	3674512	176839	78538
Diosmetin 7-O-(6"-rhamnosyl)-hexoside (Diosmin)	713257	14936341	6453167	4723576	1195153	4938681	8547778	679561	5933696	18312151	9824824	13933561	15693645	7675429	757278	18125499	17921	3638363	4751446	522568	989187	4114479	3143954	9339839	7135589	47575	458784
Hesperetin 7-O-(6"-rhamnosyl)-hexoside (Hesperidin)	3665587	53592859	25634188	14827862	37836948	19553171	42986916	2799784	2741389	88362697	467125	654587	51492331	21819352	2679237	8271879	48895642	16813	2927899	2625214	4485171	1995921	937265	286874	34697537	15484542	17788164
Apigenin 7-O-hexoside	26421	133198	113679	16788	2989312	84924	1633594	3418494	1938745	19616913	1747139	79445	9342268	7557611	596687	88697	1173951	2672946	2335129	2662675	828948	5134189	32682	4253347	396935	1759589	1341813
Apigenin 7-O-hexuronide	151948	194477	328823	152292	212444	0	263819	881879	98269	5378757	2875677	496335	3335762	2115577	2119677	2969963	4737294	1714129	11971	63942	15353	4847757	6941	1115889	2796599	795183	91825
Chrysoeriol 7-O-hexuronide	478665	58777	38	0	0	123997	382194	0	865553	125855	187861	4496145	372149	488486	0	2187492	15983	1246364	0	182446	336781	1264175	3639	494971	122113	0	33846
Nepetin 7-O-(6"-caffeoyl)-hexoside	5998973	91672265	214241	24379687	746187	1315387	7314977	63287635	356171	12139868	716355	277372	11841129	6126942	693839	167191222	18635159	3241	791658	6242237	937557	97467	464235	3316441	1899885	8967564	1255573
Luteolin 3'-O-hexuronide	1238989	21181134	64417858	5823762	17689839	37814968	127838518	1345917	98526226	23728592	14415843	238175523	177299216	1141363	122365677	36835852	19186271	57717383	13111456	12136465	26256238	213975	91214328	132624966	27666359	12617861	9872395
Cirsiliol 4′-O-hexoside	7983567	11315527	417218	1395297	2517437	672121	31247	326149	332828	1696383	935738	1877391	16818865	982717	111374	6127757	374845	98253	164449	1261194	16665766	31651945	13874535	13349458	3784235	16983341	9373754
Luteolin 7-O-(6"-feruloyl)-hexoside	25722571	4242242	6672552	1595261	3212263	6164346	3971944	14269434	6867944	7134114	4359666	2688167	712745	3779857	2395952	44591631	746849	157848	5373187	59232	4622177	13294944	598527	4442426	1467664	669874	1699277
Luteolin 7-O-(6"-p-coumaroyl)-hexoside	987412	1699125	1916323	2494459	7125838	4154	86638	642246	2537937	0	178681	43661	296594	1764297	61785	2344385	212566	0	285419	2424216	14788	4935411	2393934	41614	569169	2575479	234157
Luteolin 3'-O-(2"-acetyl)-hexuronide	32667656	45995927	18367783	16255137	438551922	11471319	21959456	212882372	24216642	267431594	15961314	197596485	23695213	135648286	19784995	6115459	3214122	78844555	292921396	27874448	348268161	42854744	213738451	2789569	595873583	29491613	1587822
Nepetin 7-O-(6"-p-coumaroyl)-hexoside	9679737	148853299	2917276	3297368	9251326	1276713	114637	9697546	5362455	166717	4717515	3583865	725435	3671766	3995999	27875345	31782549	4343455	1257422	12876232	1165684	11448738	543231	4551891	29733749	118388	4813657
Chrysoeriol 7-O-(6′′-p-coumaroyl)-hexoside	33124445	44958852	8255394	7827753	1916418	2691555	459329	41655755	149653	529229	1726512	1924316	3596951	214176	147856	8351249	1158535	87337	626449	623896	37466	795268	5699876	353344	15459	5543871	1778486
Apigenin 7-O-(6′′-p-coumaroyl)-hexoside	22779	3941223	355591	381252	0	437	33399	267349	0	0	0	0	0	349512	0	5175765	66794	28723	0	0	66481	0	525218	654429	1133532	8887	383793
Hispidulin 7-O-hexoside (Homoplantaginin)	452338	0	0	43145	972849	0	3416883	2757216	0	0	128649	16451	4654117	31838	2929239	0	386212	51526	127731	1785849	681481	3236829	16727294	0	18814923	164637	3234112
Dihydroxy-trimethoxyflavone O-(malonyl)-hexoside	2921	58148	214693	379751	111116	2234	0	0	7733	13246	13316	287147	279367	157198	676128	0	1986	0	74453	874221	14551	1442127	1164761	1974697	118289	665451	655163
Cirsimaritin 7-O-(6"-acetyl)-hexoside	1252477	23627371	5588727	174694	3519372	5554147	2299362	32693	2199773	169239	6967236	7893138	1571741	1115832	9574144	761269	326638	6978	4423524	4925261	6578738	2484521	1968831	9749796	145189	4853415	2253688
Acacetin 7-O-hexoside	0	539355	0	0	0	0	93944	1928	632133	0	94685	692719	13784	0	27268	0	0	2616	0	13591	0	0	0	0	199556	1157973	87582
Luteolin 7-O-(6′′-cinnamoyl)-hexoside	553472	67657	26591	0	0	0	0	446519	0	0	0	0	0	0	0	91848	0	0	0	0	0	0	0	0	0	0	0
Cirsimaritin 7-O-(6"-hydroxybenzoyl)-hexoside	1555433	129723	288357	1252975	1789332	25234	0	29462	0	0	0	0	519497	0	134264	0	256965	0	48579	482814	0	16498	611983	49644	0	269814	96241
Luteolin	24562689	36254792	18348222	13987234	23188148	8376911	1496191	15717224	15945313	19179126	15928147	15276678	17756916	12929866	13746	4476232	18731747	396216	2554115	21586835	38693448	23348798	14955218	37153197	24422572	21171363	2463529
Nepetin	3934926	29642188	2342189	23829797	34996467	19672339	27697444	2283488	3794781	32256976	246748	4692975	2913822	17465372	4632851	5561753	33389542	4164414	16352944	15316663	7292369	14852128	1186813	2432448	21394723	1682518	37118171
Apigenin	3659612	6456344	577496	1361341	34881282	3425797	7428221	3953958	881791	5482518	63182618	2693383	81286219	668797	1458196	59548555	119536689	9388512	7338537	735175	696921	13458236	9245	683242	9143164	75866	315419
Diosmetin	58185538	63926129	16149777	338146	47283176	1159684	51768586	472675	2454411	48491169	42843175	292736	44688676	32511261	22356961	11911141	66962385	1334737	5316437	49927285	48556141	46763571	36298514	2721593	8318399	6537468	2895673
Hesperetin	212687	284439	3458326	211596	582956	5925721	215264	2146143	2514852	12798227	13978952	1211458	655886	318228	3167297	458687	583765	112568	132666	11689623	2721868	6563363	268586	684837	46838	3411438	46665
Daidzein	151496	219324	76266	15142	357927	8393	141832	237582	122592	0	14149	0	0	0	0	114991	2528	0	27656	0	0	0	59957	33442	183347	23412	12147
Cirsimaritin	236285795	36565154	6477898	153613133	357924534	53911816	428928629	2447951	96167719	332541428	22536664	14237528	353288844	2324617	14914712	635595484	42894124	53175531	2795884	184499666	12536419	19714549	123729111	7327491	418499653	287254198	74861677
Xanthomicrol	9959679	1998624	28418	4822186	6673344	142463	537441	1563652	446964	646859	435764	176559	5251639	353574	0	2683448	7455184	72955	7935812	7134769	453193	6667368	454672	225993	16622941	1274965	31359
Genkwanin	2993376	37865235	32668117	135236235	332285433	22441994	34878629	273924466	6254991	213933552	261739898	14262686	33734143	271529334	7243841	47345661	453985658	47499879	16893971	18256584	6947671	263472	154498233	5353929	33463863	233819725	41668176
Asiatic acid	3839459	5215693	3337625	323817	23437767	329797	353399	13739123	38256	2144772	46473216	22356652	12814939	8989467	21952986	7485273	33876887	396326	3865179	54534351	2554784	69644868	42328453	1568985	13421888	754946	14413987
Carnosol	398422857	58127649	13897464	272314749	54357824	837989831	42995461	2634154831	1157824523	5471294596	472227122	34676928	548734685	334585351	1671556435	7838691783	53136544	936268975	32778131	33121399	2281562565	49629713	295994616	1587116727	815953337	415216285	13936139
Augustic acid	6395179	21178365	16847164	62255372	297593151	23178354	82164418	66144412	1749172	7486263	17576777	7173921	18881327	122312	4272187	18285272	1185289	12339787	555323	85968161	43973583	17133913	8255534	41672363	2883634	16222128	2315231
Carnosic acid	1936975217	12483953689	1354329	78835397	11971554516	82665546	1164536822	69273321	2149526531	1185243548	8863479124	61979495	1315275254	877799336	3452816883	2437841236	11121321599	166585831	8898461463	971247351	535648126	927379386	811113189	3766583211	15562567728	1628129	249165838
Ursolic acid	82773882	774943374	121581	632191	682873944	93181639	11486592	267644265	11129579	1226861	441223924	381765865	2123775	421447335	2817434	251275613	42124194	9275986	13653337	32523213	188967548	25129748	264781625	13977647	38144225	33927133	92638781
Dehydroascorbic acid	17488	4215531	1853471	1189145	313852	29128	181534	1199372	1125551	16584763	8585	19996882	9852665	81354	5112763	2495789	3568193	2283955	223491	1356752	5589647	2267397	33765	342539	3366959	1759791	198327
Salvianic acid A	85294961	9126263	4881845	39444519	78267	2574436	63628132	6727714	6155312	88582385	41271189	58929777	8117389	44672931	86135618	19131395	6616238	16537621	11955651	85738482	136136699	118541288	593788	35153256	217961442	116296465	62499561
Hydroxytyrosol hexoside	3915296	83826	2767214	1138675	24251819	5342221	1144192	1762118	992868	676535	22421	1241991	14455394	9263655	694925	0	13616681	444468	149916	1261215	12378	2743626	139249	146532	7153228	3849593	172638
Sinapyl alcohol	38848	348832	229124	0	454141	0	0	0	0	0	158146	119132	112232	38762	824494	0	0	0	11669	0	0	188599	44952	69627	147456	5884	89831
Eugenol	1516342	245278	1189367	34311	7579	344555	1157476	1198639	169816	87487	555367	1621499	1594	88726	361253	224725	165531	54841	689949	5555481	7366347	178745	5885176	452729	1957265	1123416	5912358
Rosmanol	59563117	699115747	121279657	4619734	65213744	94428229	584178563	41116465	116656	58217452	537667	294798845	54999345	429931745	145669333	879571837	62884926	72246431	511832462	558951142	2368176	697242233	468811516	21841556	11797889	582283276	152841714
Resveratrol	0	0	0	0	0	0	0	0	0	0	0	0	0	0	121231	0	0	0	55336	368579	477998	749555	374851	283559	826779	3944	19913
Rosmadial	38565931	67339466	6177439	255738951	46813223	349924	51874337	4179472	8599578	275635916	55153832	26685	296519737	46695171	1452444	639744739	916476174	7867518	269892693	33722127	122249558	322437842	27782463	12137663	558315177	392841244	83179357
Rosmaridiphenol	926274	9768219	961236	5131955	951598	857694	24581139	9698697	1875645	7147	9567154	4636191	686461	1267266	32358	337973	0	15125	252746	3652354	532419	5885724	11224952	387838	19899881	2173379	22522
